# Supplementary material for: Volatile Profile of Portuguese Monofloral Honeys: Significance in Botanical Origin Determination
Source: Molecules. 2021 Aug 17;26(16):4970. doi: 10.3390/molecules26164970 (PMC8400914; doi:10.3390/molecules26164970)
Supplement: Supplementary file 1 [file molecules-26-04970-s001.zip]

Archive with 1 entries (1 files):
- molecules-1340142-supplementary.pdf
